# Supplementary material for: Improving Widescale Monitoring of Ectoparasite Presence in Northern Canadian Wildlife with the Aid of Citizen Science
Source: Insects. 2022 Apr 12;13(4):380. doi: 10.3390/insects13040380 (PMC9025924; doi:10.3390/insects13040380)
Supplement: Supplementary file 1 [file insects-13-00380-s001.zip]

Archive with 5 entries (3 files):
- insects-1652871-supplementary/
- insects-1652871-supplementary/Chenery_et_al_SuppMat/
- insects-1652871-supplementary/Chenery_et_al_SuppMat/SuppMatS1_YWTMP_sample_kit.pdf
- insects-1652871-supplementary/Chenery_et_al_SuppMat/SuppMatS2_YWTMP_sampling_protocol.pdf
- insects-1652871-supplementary/Chenery_et_al_SuppMat/SuppMatS3_Hide_submissions_ALL_by_GMS.pdf
